# Supplementary material for: Injury prevention: Individual factors affecting adult recreational snowboarders’ actual and estimated speeds on regular slopes
Source: PLoS One. 2021 Feb 10;16(2):e0246931. doi: 10.1371/journal.pone.0246931 (PMC7875360; doi:10.1371/journal.pone.0246931)
Supplement: S1 Dataset — (XLSX) [file pone.0246931.s002.xlsx]

## Sheet: Casos
	REGISTROS
CASO	DATOS PERSONALES				VELOCIDADES
Nº	Sexo	Nivel	Edad	Riesgo	Real	Estimada	Err. Est. (EE)	EE(%) s/Real
1	1	1	2	1	72.7	65	-7.7	-10.5915
2	1	1	1	1	68.1	65	-3.1	-4.55213
3	1	1	2	1	68.1	50	-18.1	-26.5786
4	1	1	3	1	68.1	55	-13.1	-19.2364
5	1	1	2	1	67.1	60	-7.1	-10.5812
6	1	1	1	1	66.8	60	-6.8	-10.1796
7	1	1	2	1	66.8	65	-1.8	-2.69461
8	1	1	3	1	66.8	60	-6.8	-10.1796
9	1	1	2	1	65.8	65	-0.8	-1.21581
10	1	1	1	1	65.6	60	-5.6	-8.53659
11	1	1	2	1	65.6	65	-0.6	-0.914634
12	1	1	2	1	65.6	60	-5.6	-8.53659
13	1	1	3	1	65.6	65	-0.6	-0.914634
14	1	1	1	1	65.4	55	-10.4	-15.9021
15	1	1	2	1	65.4	60	-5.4	-8.25688
16	1	1	1	1	65.3	60	-5.3	-8.11639
17	1	1	2	1	65.3	55	-10.3	-15.7734
18	1	1	2	1	65.3	60	-5.3	-8.11639
19	1	1	1	1	65.2	55	-10.2	-15.6442
20	1	1	2	1	65.2	65	-0.2	-0.306748
21	1	1	2	1	65.2	55	-10.2	-15.6442
22	1	1	1	1	64.3	60	-4.3	-6.6874
23	1	1	1	1	64.2	60	-4.2	-6.54206
24	1	1	1	1	63.8	60	-3.8	-5.95611
25	1	1	2	1	63.8	60	-3.8	-5.95611
26	1	1	1	1	63.6	55	-8.6	-13.522
27	1	1	1	1	63.6	55	-8.6	-13.522
28	1	1	2	1	63.6	55	-8.6	-13.522
29	1	1	2	1	63.6	60	-3.6	-5.66038
30	1	1	1	1	63.5	60	-3.5	-5.51181
31	1	1	2	1	63.5	60	-3.5	-5.51181
32	1	1	1	1	63.4	55	-8.4	-13.2492
33	1	1	4	1	63.1	55	-8.1	-12.8368
34	1	1	1	1	62.8	55	-7.8	-12.4204
35	1	1	2	1	62.8	55	-7.8	-12.4204
36	1	1	3	1	62.8	55	-7.8	-12.4204
37	1	1	1	1	62.7	55	-7.7	-12.2807
38	1	1	1	1	62.7	55	-7.7	-12.2807
39	1	1	2	1	62.7	55	-7.7	-12.2807
40	1	1	3	1	62.7	60	-2.7	-4.30622
41	1	1	1	1	62.6	60	-2.6	-4.15335
42	1	1	1	1	62.4	55	-7.4	-11.859
43	1	1	1	1	62.3	65	2.7	4.33387
44	1	1	1	1	62.2	60	-2.2	-3.53698
45	1	1	1	2	61.1	60	-1.1	-1.80033
46	1	1	2	2	61.1	55	-6.1	-9.98363
47	1	1	3	2	61.1	60	-1.1	-1.80033
48	1	1	1	2	60.8	60	-0.8	-1.31579
49	1	1	2	2	59.8	60	0.2	0.334448
50	1	1	3	2	58.8	55	-3.8	-6.46259
51	1	1	1	2	58.6	55	-3.6	-6.14334
52	1	1	2	2	58.6	55	-3.6	-6.14334
53	1	1	1	2	58.4	55	-3.4	-5.82192
54	1	1	2	2	58.4	55	-3.4	-5.82192
55	1	1	2	2	58.4	60	1.6	2.73973
56	1	1	3	2	58.4	55	-3.4	-5.82192
57	1	1	1	2	58.3	55	-3.3	-5.66038
58	1	1	2	2	58.3	50	-8.3	-14.2367
59	1	1	2	2	58.3	55	-3.3	-5.66038
60	1	1	3	2	58.3	60	1.7	2.91595
61	1	1	1	2	58.2	60	1.8	3.09278
62	1	1	2	2	58.2	50	-8.2	-14.0893
63	1	1	3	2	58.2	55	-3.2	-5.49828
64	2	1	3	1	58.2	50	-8.2	-14.0893
65	2	1	3	1	57.8	45	-12.8	-22.1453
66	1	1	4	1	57.7	45	-12.7	-22.0104
67	1	1	3	2	57.6	55	-2.6	-4.51389
68	1	1	1	2	57.3	55	-2.3	-4.01396
69	1	1	2	2	57.3	55	-2.3	-4.01396
70	1	1	3	2	57.3	50	-7.3	-12.74
71	1	1	2	2	57.2	60	2.8	4.8951
72	1	1	3	2	57.2	60	2.8	4.8951
73	1	1	2	2	56.8	60	3.2	5.6338
74	1	1	3	2	56.8	60	3.2	5.6338
75	2	1	2	1	56.8	45	-11.8	-20.7746
76	2	1	2	1	56.8	50	-6.8	-11.9718
77	2	1	1	1	56.7	45	-11.7	-20.6349
78	1	1	2	2	56.6	55	-1.6	-2.82686
79	1	1	2	2	56.6	55	-1.6	-2.82686
80	1	1	3	2	56.6	55	-1.6	-2.82686
81	1	1	3	2	56.6	55	-1.6	-2.82686
82	2	1	2	1	56.6	40	-16.6	-29.3286
83	1	1	2	2	56.5	55	-1.5	-2.65487
84	1	1	3	2	56.5	55	-1.5	-2.65487
85	2	1	1	1	56.3	35	-21.3	-37.833
86	2	1	1	1	56.3	50	-6.3	-11.1901
87	2	1	1	1	56.1	45	-11.1	-19.7861
88	2	1	2	1	56.1	40	-16.1	-28.6988
89	1	1	2	2	55.8	55	-0.8	-1.43369
90	1	1	3	2	55.8	55	-0.8	-1.43369
91	1	1	2	2	55.7	55	-0.7	-1.25673
92	1	1	3	2	55.7	50	-5.7	-10.2334
93	2	1	4	1	55.3	40	-15.3	-27.6673
94	1	1	4	2	55.1	50	-5.1	-9.2559
95	1	1	4	2	53.8	45	-8.8	-16.3569
96	1	1	4	2	53.8	40	-13.8	-25.6506
97	2	1	1	2	53.6	45	-8.6	-16.0448
98	2	1	2	2	53.6	50	-3.6	-6.71642
99	2	1	3	2	52.9	40	-12.9	-24.3856
100	1	1	4	2	52.6	50	-2.6	-4.94297
101	1	1	4	2	52.6	55	2.4	4.56274
102	1	1	4	2	52.4	45	-7.4	-14.1221
103	1	1	4	2	52.3	50	-2.3	-4.39771
104	2	1	2	2	52.3	40	-12.3	-23.5182
105	1	1	4	2	52.2	50	-2.2	-4.21456
106	2	1	1	2	51.9	45	-6.9	-13.2948
107	1	1	4	2	51.8	40	-11.8	-22.7799
108	1	1	4	2	51.8	40	-11.8	-22.7799
109	1	1	4	2	51.7	50	-1.7	-3.2882
110	1	1	4	2	51.6	50	-1.6	-3.10078
111	1	1	4	2	51.6	40	-11.6	-22.4806
112	1	1	4	2	51.5	45	-6.5	-12.6214
113	1	1	4	2	51.3	45	-6.3	-12.2807
114	2	1	1	2	51.3	50	-1.3	-2.53411
115	1	1	4	2	51.2	50	-1.2	-2.34375
116	2	1	2	2	51.1	50	-1.1	-2.15264
117	2	1	2	2	50.9	45	-5.9	-11.5914
118	2	1	2	2	50.8	50	-0.8	-1.5748
119	2	1	2	2	50.7	45	-5.7	-11.2426
120	2	1	1	2	50.6	40	-10.6	-20.9486
121	2	1	1	2	50.5	50	-0.5	-0.990099
122	2	1	2	2	50.1	45	-5.1	-10.1796
123	2	1	2	2	49.8	45	-4.8	-9.63855
124	2	1	3	2	49.8	45	-4.8	-9.63855
125	2	1	2	2	49.7	45	-4.7	-9.45674
126	2	1	3	2	49.7	50	0.3	0.603622
127	2	1	2	2	49.3	50	0.7	1.41988
128	2	1	2	2	48.5	50	1.5	3.09278
129	2	1	1	2	48.3	40	-8.3	-17.1843
130	2	1	2	2	48.3	40	-8.3	-17.1843
131	2	1	3	2	48.3	40	-8.3	-17.1843
132	2	1	1	2	48.2	45	-3.2	-6.639
133	2	1	2	2	48.2	45	-3.2	-6.639
134	2	1	3	2	48.2	50	1.8	3.73444
135	2	1	3	2	48.1	45	-3.1	-6.44491
136	2	1	3	2	47.8	40	-7.8	-16.318
137	2	1	3	2	47.7	50	2.3	4.8218
138	2	1	3	2	47.2	45	-2.2	-4.66102
139	2	1	4	2	46.6	30	-16.6	-35.6223
140	2	1	4	2	46.2	30	-16.2	-35.0649
141	2	1	4	2	45.8	30	-15.8	-34.4978
142	2	1	4	2	45.2	25	-20.2	-44.6903
143	2	1	4	2	44.4	35	-9.4	-21.1712
144	2	1	4	2	43.3	35	-8.3	-19.1686
145	1	2	2	1	43.1	25	-18.1	-41.9954
146	1	2	1	1	41.6	20	-21.6	-51.9231
147	1	2	1	1	41.4	25	-16.4	-39.6135
148	1	2	3	1	41.4	20	-21.4	-51.6908
149	1	2	1	1	41.3	20	-21.3	-51.5738
150	1	2	3	1	41.3	25	-16.3	-39.4673
151	1	2	1	1	41.2	25	-16.2	-39.3204
152	1	2	2	1	41.2	20	-21.2	-51.4563
153	1	2	3	1	41.2	20	-21.2	-51.4563
154	1	2	1	1	41.1	20	-21.1	-51.3382
155	1	2	1	1	40.8	25	-15.8	-38.7255
156	1	2	2	1	40.3	20	-20.3	-50.3722
157	1	2	3	1	40.3	15	-25.3	-62.7792
158	1	2	1	1	40.2	25	-15.2	-37.8109
159	1	2	3	1	40.2	30	-10.2	-25.3731
160	1	2	1	1	38.8	25	-13.8	-35.567
161	1	2	2	1	38.8	15	-23.8	-61.3402
162	1	2	2	1	38.8	15	-23.8	-61.3402
163	1	2	3	1	38.8	20	-18.8	-48.4536
164	1	2	1	1	38.6	30	-8.6	-22.2798
165	1	2	1	1	38.6	20	-18.6	-48.1865
166	1	2	2	1	38.6	20	-18.6	-48.1865
167	1	2	2	1	38.6	20	-18.6	-48.1865
168	1	2	3	1	38.6	20	-18.6	-48.1865
169	1	2	1	1	38.5	15	-23.5	-61.039
170	1	2	2	1	38.5	25	-13.5	-35.0649
171	1	2	2	1	38.2	25	-13.2	-34.555
172	1	2	1	1	37.8	20	-17.8	-47.0899
173	1	2	1	1	37.7	25	-12.7	-33.687
174	1	2	2	1	37.7	20	-17.7	-46.9496
175	1	2	2	2	37.1	20	-17.1	-46.0916
176	1	2	1	2	36.1	25	-11.1	-30.7479
177	1	2	3	2	36.1	30	-6.1	-16.8975
178	2	2	2	1	35.6	10	-25.6	-71.9101
179	1	2	1	2	34.8	25	-9.8	-28.1609
180	1	2	2	2	34.8	25	-9.8	-28.1609
181	1	2	2	2	34.8	25	-9.8	-28.1609
182	1	2	3	2	34.8	25	-9.8	-28.1609
183	1	2	4	1	34.4	10	-24.4	-70.9302
184	1	2	4	1	34.3	15	-19.3	-56.2682
185	2	2	3	1	34.3	10	-24.3	-70.8455
186	1	2	3	2	34.2	15	-19.2	-56.1404
187	1	2	4	1	34.2	15	-19.2	-56.1404
188	1	2	4	1	33.8	10	-23.8	-70.4142
189	2	2	2	1	33.8	15	-18.8	-55.6213
190	1	2	1	2	33.6	20	-13.6	-40.4762
191	1	2	2	2	33.6	25	-8.6	-25.5952
192	1	2	2	2	33.6	25	-8.6	-25.5952
193	1	2	3	2	33.6	20	-13.6	-40.4762
194	1	2	4	1	33.6	10	-23.6	-70.2381
195	1	2	1	2	33.4	25	-8.4	-25.1497
196	1	2	2	2	33.4	20	-13.4	-40.1198
197	1	2	2	2	33.4	30	-3.4	-10.1796
198	1	2	3	2	33.4	25	-8.4	-25.1497
199	1	2	1	2	33.3	15	-18.3	-54.955
200	1	2	2	2	33.3	30	-3.3	-9.90991
201	1	2	2	2	33.3	15	-18.3	-54.955
202	1	2	2	2	33.3	25	-8.3	-24.9249
203	1	2	3	2	33.3	30	-3.3	-9.90991
204	1	2	3	2	33.3	25	-8.3	-24.9249
205	1	2	4	1	33.3	10	-23.3	-69.97
206	1	2	1	2	33.2	25	-8.2	-24.6988
207	1	2	2	2	33.2	20	-13.2	-39.759
208	1	2	2	2	33.2	25	-8.2	-24.6988
209	1	2	3	2	33.2	20	-13.2	-39.759
210	1	2	4	1	33.2	10	-23.2	-69.8795
211	2	2	3	1	33.1	10	-23.1	-69.7885
212	2	2	3	1	32.9	10	-22.9	-69.6049
213	1	2	2	2	32.8	20	-12.8	-39.0244
214	1	2	3	2	32.8	25	-7.8	-23.7805
215	2	2	1	1	32.8	10	-22.8	-69.5122
216	1	2	2	2	32.6	30	-2.6	-7.97546
217	1	2	2	2	32.6	15	-17.6	-53.9877
218	1	2	3	2	32.6	25	-7.6	-23.3129
219	1	2	2	2	32.5	20	-12.5	-38.4615
220	1	2	3	2	32.5	20	-12.5	-38.4615
221	1	2	3	2	32.5	25	-7.5	-23.0769
222	1	2	1	2	32.3	20	-12.3	-38.0805
223	1	2	1	2	32.3	20	-12.3	-38.0805
224	1	2	2	2	32.3	25	-7.3	-22.6006
225	1	2	1	2	32.2	25	-7.2	-22.3602
226	1	2	1	2	32.2	25	-7.2	-22.3602
227	1	2	2	2	32.2	20	-12.2	-37.8882
228	1	2	2	2	32.2	25	-7.2	-22.3602
229	2	2	2	1	32.1	10	-22.1	-68.8474
230	1	2	1	2	31.8	20	-11.8	-37.1069
231	1	2	1	2	31.8	20	-11.8	-37.1069
232	1	2	1	2	31.8	25	-6.8	-21.3836
233	1	2	2	2	31.8	20	-11.8	-37.1069
234	1	2	2	2	31.8	25	-6.8	-21.3836
235	1	2	3	2	31.8	25	-6.8	-21.3836
236	1	2	3	2	31.8	25	-6.8	-21.3836
237	1	2	1	2	31.7	15	-16.7	-52.6814
238	1	2	2	2	31.7	20	-11.7	-36.9085
239	1	2	3	2	31.7	20	-11.7	-36.9085
240	2	2	1	1	31.7	10	-21.7	-68.4543
241	1	2	1	2	31.6	25	-6.6	-20.8861
242	1	2	1	2	31.6	15	-16.6	-52.5316
243	1	2	1	2	31.6	20	-11.6	-36.7089
244	1	2	1	2	31.6	25	-6.6	-20.8861
245	1	2	2	2	31.6	15	-16.6	-52.5316
246	1	2	2	2	31.6	30	-1.6	-5.06329
247	1	2	3	2	31.6	25	-6.6	-20.8861
248	1	2	3	2	31.6	20	-11.6	-36.7089
249	1	2	1	2	31.5	30	-1.5	-4.7619
250	1	2	1	2	31.5	20	-11.5	-36.5079
251	1	2	2	2	31.5	20	-11.5	-36.5079
252	2	2	1	1	31.5	15	-16.5	-52.381
253	2	2	1	1	31.3	10	-21.3	-68.0511
254	2	2	2	1	31.2	10	-21.2	-67.9487
255	1	2	4	2	31.1	10	-21.1	-67.8457
256	2	2	1	1	31.1	10	-21.1	-67.8457
257	2	2	2	1	31.1	10	-21.1	-67.8457
258	2	2	2	1	31.1	10	-21.1	-67.8457
259	1	2	1	2	30.8	20	-10.8	-35.0649
260	1	2	4	2	30.8	10	-20.8	-67.5325
261	2	2	2	1	30.5	10	-20.5	-67.2131
262	2	2	2	1	30.3	15	-15.3	-50.495
263	1	2	4	2	28.6	15	-13.6	-47.5524
264	1	2	4	2	28.4	15	-13.4	-47.1831
265	1	2	4	2	28.3	15	-13.3	-46.9965
266	1	2	4	2	28.2	15	-13.2	-46.8085
267	2	2	2	2	28.1	10	-18.1	-64.4128
268	2	2	3	2	27.6	15	-12.6	-45.6522
269	1	2	4	2	27.3	15	-12.3	-45.0549
270	2	2	1	2	27.1	15	-12.1	-44.6494
271	2	2	2	2	26.8	15	-11.8	-44.0299
272	1	2	4	2	26.6	10	-16.6	-62.406
273	1	2	4	2	26.5	15	-11.5	-43.3962
274	2	2	1	2	26.3	10	-16.3	-61.9772
275	1	2	4	2	25.8	10	-15.8	-61.2403
276	1	2	4	2	25.7	15	-10.7	-41.6342
277	2	2	2	2	25.6	15	-10.6	-41.4063
278	2	2	2	2	25.4	10	-15.4	-60.6299
279	2	2	2	2	25.3	10	-15.3	-60.4743
280	2	2	2	2	25.2	15	-10.2	-40.4762
281	2	2	1	2	25.1	10	-15.1	-60.1594
282	2	2	1	2	24.9	10	-14.9	-59.8394
283	2	2	2	2	24.9	15	-9.9	-39.759
284	2	2	1	2	24.8	15	-9.8	-39.5161
285	2	2	3	2	24.8	10	-14.8	-59.6774
286	2	2	1	2	24.7	10	-14.7	-59.5142
287	2	2	3	2	24.7	10	-14.7	-59.5142
288	2	2	2	2	24.3	15	-9.3	-38.2716
289	2	2	4	1	24.3	10	-14.3	-58.8477
290	2	2	2	2	24.2	10	-14.2	-58.6777
291	2	2	2	2	23.8	10	-13.8	-57.9832
292	2	2	3	2	23.8	15	-8.8	-36.9748
293	2	2	3	2	23.8	10	-13.8	-57.9832
294	2	2	3	2	23.7	10	-13.7	-57.8059
295	2	2	1	2	23.6	10	-13.6	-57.6271
296	2	2	2	2	23.6	10	-13.6	-57.6271
297	2	2	2	2	23.6	15	-8.6	-36.4407
298	2	2	1	2	23.5	10	-13.5	-57.4468
299	2	2	2	2	23.5	10	-13.5	-57.4468
300	2	2	3	2	23.3	10	-13.3	-57.0815
301	2	2	3	2	23.3	10	-13.3	-57.0815
302	2	2	1	2	23.1	15	-8.1	-35.0649
303	2	2	3	2	23.1	15	-8.1	-35.0649
304	2	2	1	2	22.8	10	-12.8	-56.1404
305	2	2	2	2	22.8	10	-12.8	-56.1404
306	2	2	2	2	22.7	10	-12.7	-55.9471
307	2	2	3	2	22.3	10	-12.3	-55.157
308	2	2	1	2	22.2	10	-12.2	-54.955
309	2	2	3	2	22.2	10	-12.2	-54.955
310	2	2	4	2	17.6	10	-7.6	-43.1818
311	2	2	4	2	17.4	10	-7.4	-42.5287
312	2	2	4	2	17.1	10	-7.1	-41.5205

## Sheet: Edades
1	26
1	25
1	27
1	19
1	19
1	18
1	21
1	22
1	22
1	23
1	23
1	25
1	21
1	26
1	23
1	21
1	23
1	18
1	19
1	21
1	20
1	24
1	19
1	24
1	26
1	18
1	18
1	27
1	25
1	26
1	25
1	23
1	24
1	23
1	21
1	21
1	30
1	27
1	25
1	25
1	24
1	23
1	22
1	18
1	18
1	19
1	20
1	20
1	21
1	23
1	22
1	22
1	18
1	19
1	20
1	21
1	22
1	23
1	23
1	25
1	26
1	30
1	30
1	23
1	27
1	27
1	28
1	27
1	21
1	30
1	19
1	25
1	21
1	24
1	23
1	25
1	24
1	22
1	29
1	21
1	23
1	27
1	26
1	24
1	24
1	19
1	18
1	29
2	36
2	37
2	38
2	30
2	31
2	32
2	32
2	33
2	34
2	35
2	36
2	37
2	38
2	37
2	36
2	35
2	34
2	33
2	32
2	31
2	31
2	40
2	38
2	37
2	37
2	35
2	34
2	33
2	32
2	31
2	31
2	40
2	38
2	37
2	31
2	31
2	31
2	32
2	32
2	33
2	34
2	35
2	31
2	31
2	32
2	31
2	32
2	31
2	31
2	32
2	33
2	33
2	32
2	34
2	31
2	36
2	34
2	33
2	32
2	31
2	40
2	33
2	31
2	38
2	31
2	31
2	31
2	32
2	33
2	31
2	40
2	32
2	31
2	32
2	33
2	32
2	31
2	32
2	33
2	32
2	31
2	35
2	37
2	36
2	32
2	31
2	32
2	31
2	37
2	38
2	33
2	32
2	35
2	31
2	38
2	32
2	33
2	31
2	34
2	31
2	33
2	32
2	35
2	34
2	32
2	40
2	31
2	33
2	38
3	41
3	42
3	44
3	43
3	49
3	41
3	41
3	42
3	47
3	41
3	43
3	44
3	42
3	41
3	44
3	42
3	43
3	45
3	44
3	42
3	46
3	43
3	41
3	44
3	43
3	41
3	43
3	42
3	42
3	41
3	50
3	41
3	42
3	43
3	43
3	44
3	43
3	41
3	42
3	43
3	42
3	45
3	41
3	46
3	45
3	43
3	42
3	43
3	43
3	41
3	42
3	41
3	43
3	46
3	42
3	41
3	45
3	44
3	43
3	42
3	41
3	41
3	50
3	42
3	41
3	41
3	43
3	44
4	51
4	53
4	52
4	54
4	51
4	52
4	52
4	53
4	52
4	51
4	54
4	53
4	58
4	51
4	51
4	52
4	51
4	51
4	52
4	52
4	51
4	53
4	51
4	52
4	53
4	52
4	51
4	53
4	51
4	52
4	53
4	51
4	53
4	53
4	56
4	52
4	51
4	54
4	52
4	53
4	51
4	52
4	57
4	56
4	55
4	53
4	52
	35.5	Mean
	10.3766	StDv
